# Supplementary material for: Comparative Proteomic Analysis of Young and Adult Bull (Bos taurus) Cryopreserved Semen
Source: Animals (Basel). 2021 Jul 5;11(7):2013. doi: 10.3390/ani11072013 (PMC8300238; doi:10.3390/ani11072013)
Supplement: Supplementary file 1 [file animals-11-02013-s001.zip]

Archive with 1 entries (1 files):
- animals-1249657-supplementary.pdf
